# Supplementary material for: Combined 13C-assisted metabolomics and metabolic flux analysis reveals the impacts of glutamate on the central metabolism of high β-galactosidase-producing Pichia pastoris
Source: Bioresour Bioprocess. 2016 Nov 2;3(1):47. doi: 10.1186/s40643-016-0124-6 (PMC5093185; doi:10.1186/s40643-016-0124-6)
Supplement: Supplementary file 2 — Additional file 2. The physiology parameters of cultures for P. pastoris G1HL on Glc and on Glc/Glu. [file 40643_2016_124_MOESM2_ESM.xlsx]

## Sheet: Sheet1
	The physiology parameters of cultures for P. pastoris G1HL on Glc and on Glc/Glu.
	Substrate	Glucose	glutamate	qO2	qCO2	μ	RQ	β-Gal	Yx/s	Yβ-Gal/S	Yβ-Gal/O2
		(mmol/gDCW·h)	(mmol/gDCW·h)	(mmol/gDCW·h)	(mmol/gDCW·h)	(h-1)		(U/gDCW/h)	(gDCW/Cmol)	(U/Cmmol)	(U/mmol)
	Glc	-3.42±0.02	0	-4.81±0.03	5.96±0.05	0.227±0.001	1.24±0.03	2546±31	11.1±0.02	124±4	529±13
	Glc/Glu	-3.33±0.02	-0.56±0.05	-5.51±0.01	7.96±0.07	0.214±0.003	1.43±0.05	3350±17	9.4±0.02	147±1	607±7
	The data are the mean values during the whole exponential growth phage.
