# Supplementary material for: Combined 13C-assisted metabolomics and metabolic flux analysis reveals the impacts of glutamate on the central metabolism of high β-galactosidase-producing Pichia pastoris
Source: Bioresour Bioprocess. 2016 Nov 2;3(1):47. doi: 10.1186/s40643-016-0124-6 (PMC5093185; doi:10.1186/s40643-016-0124-6)
Supplement: Supplementary file 3 — Additional file 3. Estimated flux values with 95% confidence intervals in P. pastoris G1HL grown on Glc and Glc/Glu. [file 40643_2016_124_MOESM3_ESM.xls]

## Sheet: Flux values
		On Glc			On Glc/Glu
Reaction ID	Reaction	Flux value	Sd	Exchange Value	Flux value	Sd	Exchange Value
		(μmol/gDCW/s)			(μmol/gDCW/s)
upt1	GLC.ex -> GLC	0.9508	0.0014	0	0.9251	0.0083	0
upd2	GLC -> G6P	0.9508	0.0014	0	0.9251	0.0083	0
emp1 net	G6P <-> F6P	0.3574	0.0765	989.749	0.5473	0.1722	1551.8
emp2 net	F6P <-> FBP	0.6294	0.0255	1e-07	0.6828	0.0574	383.938
emp3	FBP -> DHAP + GAP	0.6294	0.0255	0	0.6828	0.0574
emp4 net	DHAP <-> GAP	0.402	0.1651	1e-07	0.6828	0.4931	0.3003
emp5 net	GAP <-> PGA	1.1768	0.1651	423.849	1.4422	0.4931	1376.5
emp6 net	PGA <-> PEP	1.1444	0.164	66.6426	1.4308	0.4932	1829.7
emp7	PEP -> PYR	1.2108	1107.1	0	2.4169	0.5031	0
ppp1	G6P -> RU5P + CO2	0.5055	0.0765	0	0.295	0.1722	0
PPP2 net	RU5P <-> XU5P	0.3132	0.051	1.4283	0.1743	0.1148	1e-07
ppp3 net	RU5P <-> R5P	0.1923	0.0255	340.71	0.1207	0.0574	2650.7
ta1 net	XU5P <-> GAP + EC2	0.3132	0.051	1e-07	0.1743	0.1148	228.654
ta2 net	F6P <-> E4P + EC2	-0.1454	0.0255	0.3346	-0.0766	0.0574	0.6817
ta3 net	S7P <-> R5P + EC2	-0.1678	0.0255	10.1702	-0.0977	0.0574	15.3748
tk1 net	F6P <-> GAP + EC3	-0.1678	0.0255	1991.2	-0.0977	0.0574	0.1664
tk2 net	S7P <-> E4P + EC3	0.1678	0.0255	1e-07	0.0977	0.0574	2171.3
tca1a	PYR.m -> AcCoA.m + CO2	0.3259	0.0765	0	0.3222	0.0732	0
tca2	AcCoA.m + OAA.m -> CIT.m	0.323	0.0765	0	0.3195	0.0732	0
tca3	CIT.m -> ICIT.m	0.323	0.0765	0	0.3195	0.0732	0
tca4	ICIT.m -> AKG.m + CO2	0.323	0.0765	0	0.3195	0.0732	0
tca5	AKG.m -> SUCCoA.m + CO2	0.2388	0.0765	0	0.3959	0.0732	0
tca6	SUCCoA.m -> SUC.m	0.2388	0.0765	0	0.3959	0.0732	0
tca7 net	SUC.m <-> FUM.m	0.2388	0.0765	1e-07	0.3959	0.0732	88.5509
tca8 net	FUM.m <-> MAL.m	0.2388	0.0765	1e-07	0.3959	0.0732	1e-07
tca9 net	MAL.m <-> OAA.m	0.2388	0.0765	2.049	0.3959	0.0732	4015.4
ana_1	OAA.m -> PEP + CO2	0.0804	1107.1	0	0.9992	0.2225	0
mc_pyr net	PYR <-> PYR.m	0.6477	1107.1	36.4952	1.4125	0.2768	6.4652
exch_co2 net	CO2 <-> CO2.env + CO2.dum	8.8818e-16	0	6.0381	0	0	1e-07
out_co2	CO2 -> CO2.ex	1.6546	0.0143	0	2.2087	0.0139	0
out_glyc	DHAP -> GLYC.ex	0.2274	0.1678	0	1e-07	0.4822	0
out_ac	Ac -> Ac.ex	0.15	0.0097	0	0.1861	0.0056	0
aa_ala	PYR.m -> ALA	0.0324	0	0	0.0305	0	0
aa_glu net	AKG.m <-> GLU	0.0888	0.0097	1e-07	-0.0455	0.0024	0.2152
aa_his	R5P + FTHF + GLU -> HIS + AKG.m	0.0067	0	0	0.0063	0	0
aa_tyr	E4P + PEP + PEP + GLU -> TYR + CO2 + AKG.m	0.007	0	0	0.0065	0	0
aa_ser1	PGA + GLU -> SER + AKG.m	0.0043	0.0046	0	0.0113	0.0058	0
aa_gly1	SER -> GLY + MEETHF	1e-07	0.0097	0	0.0265	0.0024	0
aa_asp net	OAA.m + GLU <-> ASP + AKG.m	0.0346	0.0122	0.6458	0.0517	0.0062	1e-07
aa_ser2	ASP -> SER + CO2	0.0194	0.0122	0	0.0374	0.0062	0
aa_val	PYR.m + PYR.m + GLU -> VAL + CO2 + AKG.m	0.0161	0	0	0.0152	0	0
mthf	GLY -> MEETHF + CO2	0.0034	0	0	0.0032	0	0
fthf	MEETHF -> FTHF	0.0067	0	0	0.0063	0	0
biomass	1.387*G6P + 0.6495*F6P + 0.2793*R5P + 0.2448*E4P + 2.689*PYR + 0.9182*OAA.m + 1.009*AKG.m + 0.0462*AcCoA.m + 0.8605*AcCoA + 0.391*MEETHF + 0.5106*ALA + 0.2397*ASP + 0.3181*GLU + 0.391*GLY + 0.1059*HIS + 0.1097*TYR + 0.3729*SER + 0.2539*VAL -> 39.53*Biomass	0.0634	0.0007	0	0.0597	0.0002	0
emp9a	PYR -> AcEt + CO2	0.3381	0.2088	0	0.7926	0.2841	0
emp9b	AcEt -> Ac	0.15	0	0	0.1861	0	0
out_etoh	AcEt -> EtOH.ex	0.1881	0.2088	0	0.6065	0.2841	0
out-pyr	PYR -> PYR.ex	1e-07	1107.1	0	1e-07	0	0
out_lac	PYR -> LAC.ex	1e-07	1107.1	0	1e-07	0.4512	0
tca1b	PYR -> AcCoA + CO2	0.0546	0	0	0.0514	0	0
ana_4	PYR.m + CO2 -> OAA.m	0.2573	1107.1	0	1.0294	0.2221	0
aa_gly2	PGA -> GLY + MEETHF	0.0281	0.0097	0	1e-07	0.0024	0
dil_his net	HIS <-> HIS.p + HIS.dum	0	0	3.0845	-1.3323e-15	0	1.6214
dil_tyr net	TYR <-> TYR.p + TYR.dum	0	0	4.4802	0	0	5.1885
dil_gly net	GLY <-> GLY.p + GLY.dum	2.2204e-16	0	0.2204	1.138e-15	0	0.0613
dil_glu net	GLU <-> GLU.p + GLU.dum	1.7764e-15	0	4.0376	1.2978e-15	0	1e-07
upt_glu	GLU.ex -> GLU				0.1556	0.0025	0
