# Supplementary material for: Combined 13C-assisted metabolomics and metabolic flux analysis reveals the impacts of glutamate on the central metabolism of high β-galactosidase-producing Pichia pastoris
Source: Bioresour Bioprocess. 2016 Nov 2;3(1):47. doi: 10.1186/s40643-016-0124-6 (PMC5093185; doi:10.1186/s40643-016-0124-6)
Supplement: Supplementary file 5 — Additional file 5. Measured and estimated mass isotopomer distributions of the intracellular free amino acids and the metabolite pool sizes in G1HL on Glc and Glc/Glu. [file 40643_2016_124_MOESM5_ESM.xls]

## Sheet: G1HL  on Glc
metabolite pool	measured	estimated	SRES	WRES	Contribution
	(µmol/gDCW)	(µmol/gDCW)					The standard deviations of MID in flux estimation are 0.01. SRES: Squared residual; WRES: Weighted residual
FBP	0.2237	0.2237	0	0.0003	1
S7P	2.5802	2.5799	0	-0.0009	1
G6P	1.0093	1.0093	0	0.0003	1
F6P	1.5547	1.5549	0	0.0008	1
R5P	2.6515	2.6485	0	-0.0028	1
RU5P	5.0404	5.0241	0	-0.0065	1
E4P	0.1551	0.1551	0	-0.0004	1
CIT.m	0.8932	0.8932	0	0	1
ICIT.m	0.8992	0.8997	0.0001	0.0081	1
AKG.m	0.222	0.2222	0	0.0027	1
MAL.m	0.4876	0.5022	0.0026	0.0513	1
OAA.m	0.1743	0.1746	0	0.007	1
SUC.m	0.2465	0.248	0.0001	0.0089	1
FUM.m	0.1552	0.1555	0	0.0038	1
PYR	0.5056	0.5056	0	-0.0002	1
SER	1.5138	2.6447	1.4288	1.1953	1.8329
VAL	0.5613	1	3.6796	1.9182	0
ASP	53.5707	53.9623	0.0014	0.0371	1.2765
GLU	9.4376	9.9334	0.0048	0.0692	1
ALA-57+	Time (s)	measured	estimated	SRES	WRES	Contribution		ALA-85+	Time (s)	measured	estimated	SRES	WRES	Contribution
M+0	20	0.9491	0.9492	0.0002	0.0151	0.9989		M+0	20	0.962	0.9621	0.0001	0.0074	0.9995
M+1		0.034	0.0315	0.0631	-0.2512	0.0011		M+1		0.022	0.0214	0.0033	-0.0577	0.0005
M+2		0	0.0006	0.0031	0.056	0		M+2		0.016	0.0062	0.9561	-0.9778	0
M+3		0.017	0.006	1.2038	-1.0972	0		M+0	30	0.954	0.9541	0.0002	0.0146	0.9866
M+0	30	0.945	0.9451	0.0002	0.0149	0.9856		M+1		0.022	0.0219	0.0001	-0.0104	0.0006
M+1		0.033	0.032	0.0097	-0.0983	0.0013		M+2		0.024	0.0137	1.0701	-1.0345	0.1423
M+2		0	0.0009	0.0074	0.0862	0		M+0	40	0.9411	0.9414	0.0011	0.033	0.9254
M+3		0.022	0.0134	0.7417	-0.8612	0.138		M+1		0.024	0.0224	0.0234	-0.153	0.0011
M+0	40	0.933	0.9333	0.0007	0.0265	0.9074		M+2		0.035	0.0223	1.6168	-1.2715	0.3361
M+1		0.033	0.0326	0.0015	-0.0389	0.0026		M+0	60	0.92	0.9207	0.0044	0.0661	0.9682
M+2		0.001	0.0012	0.0006	0.0238	0		M+1		0.025	0.0239	0.0127	-0.1129	0.1968
M+3		0.033	0.0219	1.2394	-1.1133	0.3267		M+2		0.055	0.0405	2.1133	-1.4537	0.6056
M+0	60	0.9209	0.921	0.0001	0.0078	0.9677		M+0	80	0.8999	0.9008	0.0085	0.0924	0.9413
M+1		0.037	0.0346	0.059	-0.2429	0.4183		M+1		0.029	0.0254	0.1337	-0.3657	0.0532
M+2		0.002	0.0021	0.0002	0.0144	0		M+2		0.0711	0.0583	1.6202	-1.2729	0.1011
M+3		0.04	0.0401	0	0.0054	1.5694		M+0	100	0.879	0.8801	0.0127	0.1125	0.9158
M+0	80	0.906	0.9056	0.0013	-0.0357	0.9311		M+1		0.036	0.0268	0.8476	-0.9207	0.0888
M+1		0.039	0.0366	0.0565	-0.2377	0.1217		M+2		0.085	0.0751	0.9772	-0.9885	0.1321
M+2		0.004	0.0032	0.0071	-0.0844	0		M+0	120	0.869	0.8698	0.0066	0.0813	0.8898
M+3		0.051	0.058	0.4892	0.6994	0.1062		M+1		0.033	0.0285	0.2051	-0.4529	0.1319
M+0	100	0.8741	0.8749	0.0054	0.0733	0.9016		M+2		0.098	0.0918	0.3896	-0.6242	0.1738
M+1		0.041	0.0379	0.0922	-0.3036	0.204		M+0	150	0.843	0.8443	0.0169	0.13	0.8573
M+2		0.004	0.0042	0.0002	0.0156	0		M+1		0.035	0.0305	0.2016	-0.449	0.1998
M+3		0.0809	0.0737	0.5176	-0.7194	0.1356		M+2		0.122	0.1137	0.6971	-0.8349	0.2861
M+0	120	0.874	0.8724	0.0267	-0.1633	0.8678		M+0	300	0.758	0.7595	0.0237	0.154	0.7589
M+1		0.047	0.0403	0.4424	-0.6651	0.3132		M+1		0.044	0.0389	0.2565	-0.5064	0.5358
M+2		0.007	0.0053	0.0286	-0.1692	0.0001		M+2		0.198	0.1931	0.2365	-0.4863	1.4395
M+3		0.072	0.0908	3.5204	1.8763	0.1746
M+0	150	0.868	0.8637	0.1874	-0.4329	0.8203
M+1		0.043	0.0436	0.0041	0.064	0.5015
M+2		0.007	0.0071	0.0001	0.0074	0.0001
M+3		0.082	0.1145	10.5545	3.2488	0.2664
M+0	300	0.7493	0.7476	0.0264	-0.1624	0.7278
M+1		0.0549	0.0518	0.1019	-0.3192	1.3074
M+2		0.017	0.014	0.0907	-0.3011	0.1783
M+3		0.1788	0.1866	0.6041	0.7772	0.6878
ASP-57+	Time (s)	measured	estimated	SRES	WRES	Contribution		ASP-85+	Time (s)	measured	estimated	SRES	WRES	Contribution
M+0	10	0.986	0.9847	0.0167	-0.1292	0.9981		M+0	10	0.994	0.9931	0.008	-0.0893	0.9989
M+1		0.014	0.0433	8.5964	2.932	0.0019		M+1		0.006	0.0329	7.2229	2.6875	0.0011
M+2		0	0.0008	0.0065	0.0804	0		M+2		0	0.0031	0.0957	0.3094	0
M+3		0	0.0027	0.0753	0.2744	0		M+3		0	0.0001	0.0001	0.0072	0
M+4		0	0	0	0.0039	0		M+0	20	0.976	0.9755	0.0029	-0.054	0.9495
M+0	20	0.942	0.9412	0.0071	-0.0841	0.9506		M+1		0.024	0.0343	1.0653	1.0321	0.0016
M+1		0.016	0.0433	7.437	2.7271	0.0027		M+2		0	0.0137	1.8832	1.3723	0.1434
M+2		0	0.0012	0.0148	0.1216	0		M+3		0	0.0005	0.0028	0.0529	0
M+3		0.042	0.013	8.4083	-2.8997	0.1354		M+0	30	0.962	0.9611	0.0076	-0.0874	0.8525
M+4		0	0.0003	0.001	0.0311	0		M+1		0.038	0.0377	0.0008	-0.0287	0.0028
M+0	30	0.908	0.9086	0.0039	0.0623	0.8545		M+2		0	0.0294	8.6671	2.944	0.3599
M+1		0.048	0.0456	0.0567	-0.2381	0.0048		M+3		0	0.0015	0.023	0.1515	0
M+2		0	0.002	0.0385	0.1961	0		M+0	40	0.929	0.9281	0.0082	-0.0903	0.7956
M+3		0.044	0.0277	2.6573	-1.6301	0.3265		M+1		0.058	0.0416	2.7022	-1.6438	0.2484
M+4		0	0.001	0.0092	0.096	0		M+2		0.013	0.0462	11.01	3.3181	0.384
M+0	40	0.895	0.8954	0.0018	0.0426	0.7807		M+3		0	0.0029	0.084	0.2899	0
M+1		0.052	0.0503	0.0304	-0.1743	0.4342		M+0	60	0.89	0.8884	0.025	-0.1582	0.6917
M+2		0.002	0.003	0.0097	0.0986	0		M+1		0.042	0.0517	0.9331	0.966	1.0457
M+3		0.051	0.0445	0.4273	-0.6536	0.3602		M+2		0.068	0.0792	1.262	1.1234	0.3994
M+4		0	0.002	0.0396	0.199	0		M+3		0	0.0064	0.4099	0.6402	0.0002
M+0	60	0.837	0.8388	0.031	0.1761	0.7378		M+0	80	0.837	0.8351	0.0355	-0.1885	0.7516
M+1		0.066	0.0592	0.4606	-0.6787	0.4106		M+1		0.086	0.0609	6.2907	-2.5081	0.4604
M+2		0.008	0.0053	0.0732	-0.2706	0.0002		M+2		0.077	0.1057	8.241	2.8707	0.327
M+3		0.089	0.0747	2.0549	-1.4335	0.3373		M+3		0	0.0101	1.012	1.006	0.0006
M+4		0	0.0046	0.2096	0.4578	0.0001		M+0	100	0.817	0.8135	0.1258	-0.3547	0.7681
M+0	80	0.803	0.805	0.0411	0.2026	0.7365		M+1		0.071	0.0719	0.0073	0.0853	0.6942
M+1		0.068	0.0697	0.0284	0.1685	0.6425		M+2		0.11	0.1307	4.2685	2.066	0.5205
M+2		0.007	0.0079	0.0081	0.0901	0.0004		M+3		0.002	0.0141	1.4611	1.2087	0.065
M+3		0.119	0.1016	3.0339	-1.7418	0.2696		M+0	120	0.768	0.768	0	-0.0024	0.6532
M+4		0.003	0.0076	0.211	0.4594	0.0004		M+1		0.088	0.0798	0.6695	-0.8182	0.9121
M+0	100	0.76	0.7632	0.1048	0.3237	0.7873		M+2		0.144	0.1468	0.0777	0.2788	0.6221
M+1		0.074	0.0786	0.213	0.4615	0.9235		M+3		0	0.0176	3.0865	1.7568	0.0871
M+2		0.012	0.0104	0.0259	-0.161	0.0008		M+0	150	0.7287	0.7277	0.0109	-0.1046	0.7496
M+3		0.145	0.122	5.2813	-2.2981	1.1092		M+1		0.0841	0.0926	0.7269	0.8526	1.29
M+4		0.009	0.0106	0.025	0.1582	0.0008		M+2		0.1682	0.1678	0.0016	-0.0403	1.4523
M+0	120	0.7457	0.747	0.0157	0.1254	0.689		M+3		0.019	0.023	0.1547	0.3934	2.5296
M+1		0.0861	0.0893	0.1023	0.3199	1.0777		M+0	300	0.6076	0.6061	0.0233	-0.1526	1.2822
M+2		0.004	0.0131	0.8289	0.9104	0.2602		M+1		0.1441	0.1405	0.1353	-0.3679	7.7507
M+3		0.1512	0.1419	0.8597	-0.9272	1.0964		M+2		0.1992	0.2072	0.6405	0.8003	3.5658
M+4		0.013	0.0139	0.0081	0.0898	0.0562		M+3		0.049	0.045	0.1659	-0.4073	1.2069
M+0	150	0.673	0.6792	0.3823	0.6183	0.7045
M+1		0.107	0.0978	0.84	-0.9165	0.8855
M+2		0.021	0.016	0.2516	-0.5016	0.3964
M+3		0.175	0.1552	3.9226	-1.9806	0.7253
M+4		0.024	0.0178	0.3855	-0.6209	0.0681
M+0	300	0.573	0.5749	0.0362	0.1902	0.807
M+1		0.137	0.145	0.6401	0.8001	3.8127
M+2		0.039	0.0282	1.1601	-1.0771	0.8927
M+3		0.2	0.1926	0.542	-0.7362	2.8801
M+4		0.051	0.0375	1.8214	-1.3496	2.8733
GLU-57+	Time (s)	measured	estimated	SRES	WRES	Contribution		GLU-85+	Time (s)	measured	estimated	SRES	WRES	Contribution
M+0	30	0.935	0.9348	0.0004	-0.021	0.9142		M+0	10	0.968	0.9676	0.002	-0.0448	0.9981
M+1		0.048	0.0523	0.1866	0.432	0.0059		M+1		0.032	0.0423	1.0673	1.0331	0.0019
M+2		0.014	0.0104	0.1262	-0.3553	3.2775		M+2		0	0.0011	0.0118	0.1087	0
M+3		0.001	0.0006	0.0014	-0.0369	0		M+3		0	0	0	0.0014	0
M+4		0	0.0005	0.003	0.0546	0		M+4		0	0	0	0.0004	0
M+5		0.002	0	0.0389	-0.1971	0		M+0	30	0.951	0.9512	0.0003	0.0179	0.8404
M+0	40	0.925	0.925	0	-0.0028	0.8638		M+1		0.049	0.0423	0.4473	-0.6688	0.0112
M+1		0.05	0.0527	0.0716	0.2676	0.0057		M+2		0	0.0104	1.073	1.0358	3.5366
M+2		0.024	0.0151	0.795	-0.8916	0.4195		M+3		0	0.0003	0.0009	0.0304	0
M+3		0	0.0012	0.0133	0.1153	0		M+4		0	0.0006	0.0032	0.0567	0
M+4		0	0.0011	0.0128	0.1131	0		M+0	60	0.9479	0.9476	0.001	-0.0315	0.7705
M+5		0.001	0.0001	0.0086	-0.0926	0		M+1		0.044	0.0435	0.0027	-0.052	0.0046
M+0	60	0.921	0.9209	0.0001	-0.0074	0.7582		M+2		0.008	0.0219	1.9339	1.3907	0.5263
M+1		0.051	0.0539	0.0821	0.2865	0.0076		M+3		0	0.0009	0.0087	0.0932	0
M+2		0.026	0.021	0.2548	-0.5048	0.4742		M+4		0	0.0023	0.0538	0.2319	0
M+3		0.001	0.0021	0.0124	0.1115	0		M+0	120	0.942	0.9413	0.0056	-0.0745	0.7827
M+4		0	0.0022	0.0467	0.2162	0		M+1		0.047	0.0448	0.0478	-0.2185	0.0059
M+5		0.001	0.0002	0.0066	-0.0812	0		M+2		0.011	0.034	5.2961	2.3013	0.447
M+0	80	0.9129	0.9129	0	-0.0058	0.731		M+3		0	0.0018	0.0316	0.1777	0
M+1		0.049	0.0545	0.2964	0.5445	0.0089		M+4		0	0.0047	0.2169	0.4657	0.0001
M+2		0.035	0.0247	1.0663	-1.0326	0.6203		M+0	150	0.923	0.9228	0.0006	-0.0241	0.8325
M+3		0.002	0.0029	0.0082	0.0906	0		M+1		0.055	0.0447	1.0679	-1.0334	0.0036
M+4		0	0.0029	0.0847	0.2911	0		M+2		0.022	0.0389	2.8602	1.6912	0.4543
M+5		0.001	0.0003	0.005	-0.0704	0		M+3		0	0.0021	0.046	0.2145	0
M+0	100	0.899	0.8993	0.0009	0.0302	0.7836		M+4		0	0.0057	0.3194	0.5652	0.0001
M+1		0.053	0.0547	0.0297	0.1723	0.0095		M+0	300	0.889	0.8884	0.0034	-0.0579	0.5749
M+2		0.041	0.0277	1.7588	-1.3262	0.8293		M+1		0.056	0.0466	0.8825	-0.9394	0.3651
M+3		0.005	0.0036	0.0186	-0.1363	0		M+2		0.05	0.064	1.9483	1.3958	1.4272
M+4		0	0.0035	0.1253	0.354	0		M+3		0	0.0041	0.166	0.4075	0.0001
M+5		0.002	0.0004	0.0256	-0.16	0		M+4		0.005	0.0107	0.3269	0.5717	0.0005
M+0	120	0.895	0.8954	0.0015	0.039	0.7756
M+1		0.053	0.0555	0.0638	0.2525	0.0102
M+2		0.047	0.0309	2.5997	-1.6124	0.257
M+3		0.005	0.0044	0.0035	-0.0591	0.0001
M+4		0	0.0042	0.1738	0.4169	0.0001
M+5		0	0.0005	0.0026	0.0514	0
M+0	150	0.8831	0.8838	0.004	0.0635	0.7698
M+1		0.0519	0.0564	0.1978	0.4447	0.0086
M+2		0.0589	0.0352	5.6485	-2.3767	0.2495
M+3		0.004	0.0056	0.025	0.158	0.0001
M+4		0	0.0051	0.2568	0.5067	0.0001
M+5		0.002	0.0007	0.0171	-0.1306	0
M+0	300	0.8519	0.8525	0.0043	0.0659	0.5505
M+1		0.0581	0.0629	0.2374	0.4873	1.3966
M+2		0.0721	0.0559	2.5945	-1.6107	1.1093
M+3		0.013	0.0122	0.0069	-0.0832	0.0007
M+4		0.003	0.0094	0.4099	0.6402	0.0004
M+5	300	0.002	0.0018	0.0005	-0.0212	0
GLY-57+	Time (s)	measured	estimated	SRES	WRES	Contribution		GLY-85+	Time (s)	measured	estimated	SRES	WRES	Contribution
M+0	10	0.977	0.977	0	0.0036	0.9995		M+0	10	0.998	0.9979	0.0001	-0.0104	0.9999
M+1		0.023	0.0214	0.0264	-0.1625	0.0005		M+1		0.002	0.0113	0.8597	0.9272	0.0001
M+2		0	0.0005	0.0022	0.0467	0		M+0	20	0.993	0.9929	0	-0.007	0.9998
M+0	40	0.965	0.9653	0.0007	0.0266	0.9995		M+1		0.007	0.0125	0.3067	0.5538	0.0002
M+1		0.035	0.0214	1.8423	-1.3573	0.0005		M+0	60	0.978	0.978	0	0.003	0.9996
M+2		0	0.0057	0.3244	0.5695	0		M+1		0.022	0.0205	0.0224	-0.1497	0.0004
M+0	80	0.959	0.9591	0.0002	0.0154	0.9993		M+0	80	0.979	0.9789	0.0001	-0.0077	0.9994
M+1		0.03	0.022	0.6425	-0.8016	0.0005		M+1		0.021	0.0241	0.0988	0.3143	0.0006
M+2		0.011	0.0131	0.0447	0.2113	0.0002		M+0	100	0.964	0.9643	0.0007	0.0257	0.9992
M+0	100	0.955	0.9553	0.0007	0.0263	0.7155		M+1		0.036	0.0268	0.8472	-0.9204	0.0008
M+1		0.045	0.0222	5.178	-2.2755	0.0025		M+0	150	0.959	0.9593	0.0009	0.0299	0.7338
M+2		0	0.016	2.5524	1.5976	0.0013		M+1		0.041	0.0322	0.7774	-0.8817	1.6986
M+0	150	0.94	0.9404	0.0015	0.0391	0.7176
M+1		0.035	0.0226	1.5475	-1.244	0.0017
M+2		0.025	0.0209	0.1655	-0.4068	1.5612
M+0	300	0.9359	0.9362	0.0009	0.0304	0.4986
M+1		0.044	0.0236	4.1868	-2.0462	0.003
M+2		0.02	0.0274	0.5443	0.7378	2.9173
SER-57+	Time (s)	measured	estimated	SRES	WRES	Contribution		SER-85+	Time (s)	measured	estimated	SRES	WRES	Contribution
M+0	10	0.967	0.967	0	0.0042	0.9989		M+0	10	0.995	0.9946	0.0013	-0.0367	0.9995
M+1		0.033	0.0317	0.0161	-0.1267	0.0011		M+1		0.005	0.0218	2.813	1.6772	0.0005
M+2		0	0.0004	0.0013	0.0363	0		M+2		0	0.0006	0.0039	0.0627	0
M+3		0	0.0005	0.0024	0.0488	0		M+0	20	0.994	0.9936	0.0013	-0.0358	0.9995
M+0	20	0.976	0.9756	0.0018	-0.0426	0.9989		M+1		0.006	0.0219	2.5274	1.5898	0.0005
M+1		0.019	0.0321	1.7263	1.3139	0.0011		M+2		0	0.0029	0.0818	0.286	0
M+2		0	0.0005	0.0021	0.0454	0		M+0	30	0.983	0.9828	0.0002	-0.0158	0.9995
M+3		0.005	0.0027	0.0543	-0.233	0		M+1		0.017	0.022	0.2485	0.4985	0.0005
M+0	30	0.966	0.9658	0.0004	-0.0196	0.9988		M+2		0	0.0068	0.4611	0.6791	0
M+1		0.026	0.0322	0.3826	0.6185	0.0011		M+0	40	0.976	0.9758	0.0006	-0.0247	0.8599
M+2		0	0.0006	0.004	0.0629	0		M+1		0.011	0.0223	1.2808	1.1317	0.0008
M+3		0.008	0.0065	0.0225	-0.1499	0		M+2		0.013	0.0121	0.0074	-0.0862	0.409
M+0	40	0.9499	0.9501	0.0002	0.0138	0.8593		M+0	60	0.957	0.9569	0.0002	-0.0144	0.8149
M+1		0.035	0.0322	0.0815	-0.2856	0.0018		M+1		0.018	0.0233	0.2758	0.5252	0.0013
M+2		0	0.0009	0.0078	0.0884	0		M+2		0.025	0.0258	0.0056	0.0751	0.7614
M+3		0.015	0.0116	0.119	-0.3449	0.3763		M+0	80	0.9321	0.9322	0.0001	0.0119	0.8458
M+0	60	0.9389	0.939	0	0.006	0.7967		M+1		0.023	0.0244	0.0204	0.1428	0.2021
M+1		0.032	0.0334	0.0195	0.1398	0.003		M+2		0.045	0.0417	0.1088	-0.3299	0.3334
M+2		0	0.0017	0.0274	0.1656	0		M+0	100	0.917	0.9169	0.0001	-0.0097	0.8318
M+3		0.029	0.0248	0.1825	-0.4272	0.7768		M+1		0.025	0.026	0.0109	0.1046	0.4226
M+0	80	0.9209	0.921	0	0.0044	0.8349		M+2		0.058	0.0593	0.0164	0.1279	0.2316
M+1		0.035	0.0349	0.0001	-0.0092	0.4213		M+0	120	0.898	0.8977	0.0009	-0.0296	0.738
M+2		0.003	0.0027	0.0009	-0.0308	0		M+1		0.029	0.0277	0.016	-0.1265	0.0866
M+3		0.041	0.0402	0.0063	-0.0793	0.5004		M+2		0.073	0.0772	0.1731	0.416	1.0086
M+0	100	0.897	0.8974	0.0016	0.0404	0.8185
M+1		0.038	0.0365	0.0213	-0.1458	0.1108
M+2		0.003	0.0039	0.0085	0.0921	0
M+3		0.062	0.0566	0.2884	-0.537	0.2044
M+0	120	0.889	0.8886	0.0019	-0.0441	0.7142
M+1		0.033	0.0389	0.3516	0.593	0.1964
M+2		0.006	0.0054	0.0039	-0.0625	0.0001
M+3		0.072	0.0744	0.0588	0.2424	0.7704

## Sheet: G1HL on Glc and Glu
metabolite pool	measured	estimated	SRES	WRES	Contribution
	(µmol/gDCW)	(µmol/gDCW)
PYR	1.6279	1.6262	0	-0.0025	1
FUM.m	0.6104	0.6102	0	-0.0012	1
SUC.m	1.0243	1.0232	0	-0.0028	1
AKG.m	0.5646	0.5664	0	0.0048	1
PEP	0.1135	0.1135	0	-0.0007	1
MAL.m	3.7576	3.7575	0	-0.0001	1
ICIT.m	0.1894	0.1955	0.0002	0.0145	1
CIT.m	1.2275	1.2328	0.0002	0.0136	1
ALA	1.8547	1.8553	0.0032	0.0566	1.0051
SER	7.2609	8.3884	0.5364	0.7324	1.1581
GLU	91.6333	91.8937	0.0003	0.0181	1.2828
GLY	0.107	0.1076	0.0003	0.0161	1
S7P	2.2576	2.2573	0	-0.0013	1
G6P	1.0093	1.0093	0	0	1
R5P	0.3411	0.3411	0	-0.0001	1
RU5P	1.4653	1.465	0	-0.001	1
E4P	0.2918	0.2918	0	-0.0001	1
ALA-57+	Time (s)	measured	estimated	SRES	WRES	Contribution		ALA-85+	Time (s)	measured	estimated	SRES	WRES	Contribution
M+0	10	0.965	0.9649	0	-0.0064	0.9989		M+0	10	0.97	0.9702	0.0003	0.0159	0.9995
M+1	10	0.028	0.0317	0.1339	0.366	0.0011		M+1	10	0.026	0.0213	0.222	-0.4711	0.0005
M+2	10	0	0.0004	0.002	0.0448	0		M+2	10	0.004	0.0034	0.0034	-0.0585	0
M+3	10	0.007	0.0033	0.137	-0.3702	0		M+0	20	0.9486	0.9489	0.0014	0.0379	0.9993
M+0	20	0.952	0.9521	0.0002	0.0147	0.9987		M+1	20	0.0257	0.021	0.2234	-0.4726	0.0005
M+1	20	0.031	0.0313	0.0009	0.0302	0.0011		M+2	20	0.0257	0.0119	1.9419	-1.3935	0.0002
M+2	20	0	0.0007	0.0053	0.0726	0		M+0	30	0.948	0.9483	0.0008	0.0281	0.9987
M+3	20	0.017	0.0119	0.2605	-0.5104	0.0002		M+1	30	0.026	0.0214	0.2129	-0.4614	0.0005
M+0	30	0.938	0.9383	0.0008	0.0275	0.9981		M+2	30	0.026	0.0236	0.0561	-0.2368	0.0008
M+1	30	0.034	0.031	0.0886	-0.2976	0.0011		M+0	40	0.925	0.9257	0.0045	0.0671	0.8958
M+2	30	0.002	0.0011	0.0073	-0.0852	0		M+1	40	0.029	0.0214	0.5835	-0.7639	0.0007
M+3	30	0.026	0.0233	0.0751	-0.2741	0.0008		M+2	40	0.046	0.0362	0.968	-0.9839	0.28
M+0	40	0.9241	0.9244	0.0011	0.0339	0.8901		M+0	80	0.866	0.8675	0.0233	0.1527	0.8184
M+1	40	0.032	0.0309	0.0114	-0.1067	0.0015		M+1	80	0.037	0.0232	1.9153	-1.3839	0.0012
M+2	40	0.003	0.0017	0.0169	-0.1301	0		M+2	80	0.097	0.0861	1.1919	-1.0917	0.5686
M+3	40	0.041	0.0359	0.2602	-0.5101	0.2705		M+0	120	0.862	0.8579	0.1697	-0.412	0.8274
M+0	80	0.8591	0.8602	0.0123	0.1109	0.805		M+1	120	0.036	0.028	0.6406	-0.8004	0.0015
M+1	80	0.038	0.0318	0.3823	-0.6183	0.0025		M+2	120	0.102	0.1311	8.4677	2.9099	0.3429
M+2	80	0.011	0.0049	0.3675	-0.6062	0.0001		M+0	150	0.8012	0.8024	0.0139	0.1178	0.7816
M+3	80	0.0919	0.0839	0.6359	-0.7974	0.5829		M+1	150	0.046	0.0307	2.3167	-1.5221	0.0037
M+0	120	0.858	0.8534	0.2143	-0.4629	0.7762		M+2	150	0.1528	0.1499	0.0853	-0.2921	0.3297
M+1	120	0.039	0.0371	0.0365	-0.191	0.0049		M+0	300	0.719	0.7212	0.0478	0.2186	0.7999
M+2	120	0.008	0.0099	0.0369	0.1921	0.0003		M+1	300	0.054	0.0536	0.0013	-0.0356	2.2689
M+3	120	0.095	0.127	10.2081	3.195	0.2539		M+2	300	0.227	0.2201	0.4808	-0.6934	3.6792
M+0	150	0.794	0.7947	0.0048	0.0696	0.7337
M+1	150	0.047	0.0396	0.5541	-0.7444	0.3621
M+2	150	0.014	0.0135	0.0023	-0.048	0.001
M+3	150	0.145	0.1435	0.0222	-0.1491	0.2638
M+0	300	0.71	0.7109	0.0074	0.086	0.7269
M+1	300	0.056	0.063	0.4932	0.7023	4.9307
M+2	300	0.022	0.0348	1.6363	1.2792	1.2125
M+3	300	0.212	0.2049	0.5097	-0.7139	4.0275
ASP-57+	Time (s)	measured	estimated	SRES	WRES	Contribution		ASP-85+	Time (s)	measured	estimated	SRES	WRES	Contribution
M+0	10	0.964	0.9636	0.0013	-0.0356	0.9981		M+0	10	0.96	0.9603	0.0009	0.0307	0.9989
M+1	10	0.033	0.0423	0.8592	0.9269	0.0019		M+1	10	0.04	0.0317	0.6867	-0.8287	0.0011
M+2	10	0	0.0008	0.007	0.0837	0		M+2	10	0	0.0049	0.2447	0.4947	0
M+3	10	0.003	0.0046	0.0263	0.1623	0		M+3	10	0	0.0001	0	0.0056	0
M+4	10	0	0.0001	0	0.0055	0		M+0	20	0.954	0.9542	0.0004	0.0193	0.9307
M+0	20	0.9321	0.932	0.0001	-0.0119	0.9311		M+1	20	0.04	0.0324	0.5712	-0.7558	0.0016
M+1	20	0.0364	0.0416	0.2724	0.522	0.0027		M+2	20	0.006	0.0162	1.0491	1.0243	0.3163
M+2	20	0	0.0012	0.0149	0.1219	0		M+3	20	0	0.0002	0.0005	0.0224	0
M+3	20	0.0157	0.0155	0.0007	-0.0268	0.3085		M+0	30	0.9461	0.9458	0.0006	-0.0247	0.8559
M+4	20	0.0157	0.0002	2.49	-1.578	0		M+1	30	0.035	0.0338	0.0128	-0.1131	0.0023
M+0	30	0.9319	0.9319	0	-0.0008	0.8565		M+2	30	0.017	0.0301	1.7282	1.3146	0.6098
M+1	30	0.043	0.043	0	-0.0016	0.0038		M+3	30	0.002	0.0005	0.0222	-0.1488	0
M+2	30	0	0.0018	0.0321	0.1792	0		M+0	40	0.931	0.9307	0.001	-0.0318	0.7983
M+3	30	0.025	0.0292	0.1732	0.4161	0.5635		M+1	40	0.027	0.0358	0.774	0.8798	0.0031
M+4	30	0	0.0005	0.0025	0.05	0		M+2	40	0.042	0.0441	0.0453	0.2128	0.7836
M+0	40	0.922	0.9216	0.0013	-0.0358	0.7945		M+3	40	0	0.0009	0.0085	0.0922	0
M+1	40	0.039	0.0449	0.3426	0.5853	0.0051		M+0	80	0.869	0.869	0	-0.0025	0.7591
M+2	40	0	0.0026	0.0658	0.2565	0		M+1	80	0.038	0.049	1.2131	1.1014	1.4508
M+3	40	0.039	0.043	0.1584	0.3979	0.7085		M+2	80	0.093	0.088	0.251	-0.501	0.6589
M+4	40	0	0.0009	0.0082	0.0905	0		M+3	80	0	0.0037	0.1355	0.3681	0
M+0	80	0.8511	0.8511	0	-0.0025	0.7437		M+0	120	0.8172	0.8161	0.0112	-0.106	0.7828
M+1	80	0.0519	0.0562	0.1829	0.4277	1.9291		M+1	120	0.0609	0.0662	0.28	0.5291	4.2802
M+2	80	0.008	0.0074	0.0039	-0.0625	0.0002		M+2	120	0.1069	0.1127	0.3375	0.581	0.3696
M+3	80	0.0849	0.0834	0.0236	-0.1537	1.0011		M+3	120	0.015	0.0076	0.5492	-0.7411	0.2184
M+4	80	0.004	0.0035	0.0023	-0.0475	0		M+0	150	0.762	0.7659	0.1506	0.3881	0.8034
M+0	120	0.7988	0.7994	0.0036	0.0598	0.7627		M+1	150	0.065	0.0777	1.621	1.2732	4.2139
M+1	120	0.0711	0.0718	0.005	0.0704	3.0089		M+2	150	0.153	0.1218	9.7455	-3.1218	0.4974
M+2	120	0.009	0.0145	0.3063	0.5535	0.0008		M+3	150	0.02	0.0106	0.8805	-0.9384	0.2829
M+3	120	0.1091	0.1043	0.2317	-0.4814	0.8278		M+0	300	0.625	0.6358	1.1629	1.0784	0.47
M+4	120	0.012	0.0072	0.2355	-0.4852	0.0002		M+1	300	0.124	0.1287	0.2238	0.473	2.3044
M+0	150	0.736	0.7415	0.2977	0.5456	0.7464		M+2	300	0.195	0.1513	19.0879	-4.369	4.1921
M+1	150	0.093	0.0807	1.5115	-1.2294	4.136		M+3	300	0.056	0.0268	8.5257	-2.9199	1.2056
M+2	150	0.014	0.0201	0.3767	0.6138	1.1053
M+3	150	0.137	0.1093	7.6604	-2.7678	0.5367
M+4	150	0.02	0.0098	1.0361	-1.0179	0.0004
M+0	300	0.721	0.7011	2.8526	-1.6889	0.4468
M+1	300	0.1395	0.1397	0.0004	0.0212	2.1124
M+2	300	0.0461	0.0573	0.9056	0.9516	2.5884
M+3	300	0.0461	0.1435	67.8604	8.2377	1.3132
M+4	300	0.0473	0.0275	2.798	-1.6727	0.794
GLU-57+	Time (s)	measured	estimated	SRES	WRES	Contribution		GLU-85+	Time (s)	measured	estimated	SRES	WRES	Contribution
M+0	10	0.9471	0.947	0	-0.0047	0.997		M+0	10	0.963	0.9628	0.0005	-0.0224	0.9981
M+1	10	0.0509	0.0518	0.0068	0.0826	0.003		M+1	10	0.037	0.0421	0.261	0.5109	0.0019
M+2	10	0	0.0011	0.013	0.114	0		M+2	10	0	0.0007	0.0049	0.0698	0
M+3	10	0	0	0	0.0013	0		M+3	10	0	0	0	0.0005	0
M+4	10	0	0	0	0	0		M+4	10	0	0	0	0	0
M+5	10	0.002	0	0.04	-0.2	0		M+0	20	0.961	0.9608	0.0002	-0.0132	0.9981
M+0	20	0.946	0.946	0	-0.0041	0.997		M+1	20	0.039	0.042	0.089	0.2984	0.0019
M+1	20	0.051	0.0517	0.0052	0.0721	0.003		M+2	20	0	0.0008	0.0062	0.079	0
M+2	20	0.001	0.0012	0.0005	0.023	0		M+3	20	0	0	0	0.0007	0
M+3	20	0	0	0	0.0016	0		M+4	20	0	0	0	0	0
M+4	20	0	0	0	0	0		M+0	30	0.958	0.958	0.0001	-0.0088	0.9981
M+5	20	0.002	0	0.04	-0.2	0		M+1	30	0.04	0.0419	0.038	0.1949	0.0019
M+0	30	0.944	0.9439	0.0001	-0.0089	0.997		M+2	30	0.001	0.0011	0.0001	0.0073	0
M+1	30	0.05	0.0516	0.0264	0.1624	0.003		M+3	30	0.001	0	0.0097	-0.0986	0
M+2	30	0.003	0.0015	0.0223	-0.1494	0		M+4	30	0	0	0	0.0003	0
M+3	30	0	0	0	0.0026	0		M+0	40	0.955	0.9551	0.0001	0.0088	0.9981
M+4	30	0.001	0	0.0099	-0.0997	0		M+1	40	0.044	0.0418	0.0466	-0.2159	0.0019
M+5	30	0.002	0	0.04	-0.2	0		M+2	40	0.001	0.0016	0.0035	0.059	0
M+0	40	0.9459	0.9457	0.0004	-0.0205	0.997		M+3	40	0	0	0	0.0025	0
M+1	40	0.048	0.0518	0.1375	0.3708	0.003		M+4	40	0	0	0	0.001	0
M+2	40	0.003	0.002	0.0096	-0.098	0		M+0	80	0.958	0.9578	0.0004	-0.0194	0.998
M+3	40	0	0	0	0.0045	0		M+1	80	0.038	0.0421	0.1686	0.4106	0.0019
M+4	40	0	0	0	0.001	0		M+2	80	0.004	0.0059	0.0377	0.1943	0
M+5	40	0.003	0	0.09	-0.3	0		M+3	80	0	0.0001	0.0002	0.0134	0
M+0	80	0.938	0.938	0	-0.0037	0.9969		M+4	80	0	0.0002	0.0002	0.0157	0
M+1	80	0.051	0.0518	0.0065	0.0806	0.003		M+0	120	0.9449	0.9452	0.0005	0.0224	0.9445
M+2	80	0.007	0.0062	0.006	-0.0774	0		M+1	120	0.048	0.042	0.3595	-0.5996	0.0023
M+3	80	0.002	0.0003	0.0303	-0.1741	0		M+2	120	0.007	0.0126	0.3154	0.5616	0.8816
M+4	80	0	0.0002	0.0002	0.0154	0		M+3	120	0	0.0003	0.0011	0.0338	0
M+5	80	0.002	0	0.0398	-0.1995	0		M+4	120	0	0.0006	0.0031	0.0557	0
M+0	120	0.929	0.929	0	0.0008	0.9371		M+0	150	0.939	0.9391	0.0002	0.0132	0.8936
M+1	120	0.052	0.0525	0.0021	0.0461	0.0037		M+1	150	0.045	0.0424	0.0675	-0.2598	0.0027
M+2	120	0.012	0.0127	0.0047	0.0687	0.9347		M+2	150	0.016	0.0185	0.061	0.247	0.1535
M+3	120	0.001	0.0007	0.0006	-0.0252	0		M+3	150	0	0.0006	0.0032	0.0563	0
M+4	120	0.002	0.0005	0.0212	-0.1455	0		M+4	150	0	0.001	0.0104	0.1019	0
M+5	120	0.004	0	0.1579	-0.3974	0		M+0	300	0.894	0.8946	0.0038	0.0619	0.5285
M+0	150	0.9259	0.9258	0.0001	-0.0076	0.8783		M+1	300	0.053	0.0465	0.4179	-0.6464	0.0077
M+1	150	0.0511	0.0536	0.0649	0.2548	0.0044		M+2	300	0.049	0.0484	0.0034	-0.0579	0.9539
M+2	150	0.018	0.0183	0.0009	0.03	0.1856		M+3	300	0.001	0.0027	0.0276	0.1661	0
M+3	150	0.002	0.0013	0.0046	-0.0677	0		M+4	300	0.003	0.0045	0.024	0.155	0.0001
M+4	150	0.001	0.001	0	-0.0004	0
M+5	150	0.002	0.0001	0.0376	-0.194	0
M+0	300	0.879	0.8792	0.0003	0.018	0.0062
M+1	300	0.057	0.0614	0.1914	0.4374	1.5589
M+2	300	0.05	0.0463	0.1377	-0.371	0.502
M+3	300	0.008	0.0066	0.0205	-0.143	0.0179
M+4	300	0.003	0.0045	0.0212	0.1457	0.0082
M+5	300	0.003	0.0006	0.0599	-0.2447	0.0001
GLY-57+	Time (s)	measured	estimated	SRES	WRES	Contribution		GLY-85+	Time (s)	measured	estimated	SRES	WRES	Contribution
M+0	10	0.977	0.977	0	0.0037	0.8682		M+0	10	0.984	0.9841	0	0.0058	0.8694
M+1	10	0.023	0.0214	0.0266	-0.1632	0.0009		M+1	10	0.016	0.0109	0.2649	-0.5147	0.7523
M+2	10	0	0.0002	0.0004	0.0209	0.7388		M+0	20	0.993	0.993	0	-0.0045	0.9471
M+0	20	0.982	0.9819	0.0001	-0.0072	0.9466		M+1	20	0.007	0.0113	0.185	0.4301	0.2599
M+1	20	0.018	0.0215	0.1213	0.3483	0.0006		M+0	30	0.983	0.9831	0	0.0068	0.9269
M+2	20	0	0.0006	0.0031	0.0555	0.2508		M+1	30	0.017	0.0118	0.2711	-0.5207	0.3712
M+0	30	0.968	0.9682	0.0006	0.0241	0.9263		M+0	40	0.996	0.9959	0.0001	-0.0106	0.9088
M+1	30	0.032	0.0212	1.1662	-1.0799	0.0007		M+1	40	0.004	0.0128	0.7744	0.88	0.4769
M+2	30	0	0.0011	0.013	0.1141	0.3517		M+0	80	0.986	0.9859	0	-0.0061	0.8818
M+0	40	0.976	0.9761	0	0.006	0.9081		M+1	80	0.014	0.0177	0.1384	0.3721	0.6593
M+1	40	0.024	0.0214	0.0675	-0.2598	0.0007		M+0	120	0.98	0.9799	0.0001	-0.0093	0.9026
M+2	40	0	0.002	0.0392	0.198	0.4423		M+1	120	0.02	0.0239	0.1551	0.3939	0.2989
M+0	80	0.974	0.9741	0	0.0054	0.8741		M+0	150	0.968	0.9681	0.0001	0.0107	0.892
M+1	80	0.026	0.0217	0.1888	-0.4345	0.0009		M+1	150	0.032	0.0286	0.118	-0.3435	0.2803
M+2	80	0	0.0069	0.4723	0.6872	0.5885		M+0	300	0.935	0.9358	0.0068	0.0825	0.7094
M+0	120	0.961	0.9611	0.0001	0.0119	0.8938		M+1	300	0.065	0.0497	2.3415	-1.5302	0.7013
M+1	120	0.028	0.022	0.3615	-0.6012	0.0007
M+2	120	0.011	0.0128	0.0307	0.1753	0.2443
M+0	150	0.964	0.964	0	0.0004	0.879
M+1	150	0.036	0.0227	1.7622	-1.3275	0.0008
M+2	150	0	0.0174	3.0307	1.7409	0.2387
M+0	300	0.939	0.9389	0.0002	-0.0134	0.6521
M+1	300	0.031	0.027	0.1581	-0.3976	0.1737
M+2	300	0.03	0.037	0.4934	0.7024	0.6286
SER-57+	Time (s)	measured	estimated	SRES	WRES	Contribution		SER-85+	Time (s)	measured	estimated	SRES	WRES	Contribution
M+0	10	0.971	0.9709	0.0001	-0.0087	0.9989		M+0	10	0.984	0.9839	0.0001	-0.0115	0.9995
M+1	10	0.029	0.0318	0.0812	0.285	0.0011		M+1	10	0.016	0.0215	0.3052	0.5525	0.0005
M+2	10	0	0.0004	0.0013	0.036	0		M+2	10	0	0.0005	0.0026	0.0514	0
M+3	10	0	0.0004	0.0015	0.0391	0		M+0	20	0.984	0.9839	0.0001	-0.011	0.9995
M+0	20	0.965	0.9649	0.0001	-0.0096	0.9989		M+1	20	0.016	0.0216	0.3087	0.5556	0.0005
M+1	20	0.028	0.0317	0.134	0.366	0.0011		M+2	20	0	0.0018	0.0313	0.177	0
M+2	20	0	0.0004	0.0016	0.0398	0		M+0	30	0.97	0.97	0	-0.0039	0.9995
M+3	20	0.007	0.0016	0.2896	-0.5381	0		M+1	30	0.017	0.0213	0.1859	0.4312	0.0005
M+0	30	0.955	0.9551	0.0001	0.0076	0.9989		M+2	30	0.013	0.0038	0.8406	-0.9168	0
M+1	30	0.032	0.0314	0.0041	-0.0637	0.0011		M+0	40	0.966	0.966	0	0.0044	0.9995
M+2	30	0	0.0005	0.0022	0.0468	0		M+1	40	0.02	0.0213	0.0175	0.1322	0.0005
M+3	30	0.013	0.0036	0.8743	-0.9351	0		M+2	40	0.014	0.0067	0.5385	-0.7338	0
M+0	40	0.952	0.9521	0.0001	0.0081	0.9989		M+0	80	0.9309	0.9316	0.0038	0.0619	0.8635
M+1	40	0.031	0.0313	0.0012	0.0353	0.0011		M+1	80	0.026	0.0214	0.2105	-0.4588	0.0009
M+2	40	0	0.0006	0.0034	0.0579	0		M+2	80	0.043	0.0227	4.1357	-2.0336	0.6628
M+3	40	0.017	0.0064	1.1172	-1.057	0		M+0	120	0.9209	0.9213	0.0015	0.0393	0.894
M+0	80	0.917	0.9178	0.0063	0.0792	0.8636		M+1	120	0.034	0.0232	1.1787	-1.0857	0.0008
M+1	80	0.037	0.0309	0.3726	-0.6104	0.002		M+2	120	0.045	0.0428	0.0489	-0.221	0.2988
M+2	80	0	0.0015	0.0213	0.1461	0		M+0	150	0.92	0.9197	0.0008	-0.0281	0.8351
M+3	80	0.046	0.022	5.7812	-2.4044	0.6231		M+1	150	0.026	0.0255	0.0028	-0.0527	0.0013
M+0	120	0.913	0.9134	0.0018	0.0428	0.8905		M+2	150	0.054	0.059	0.2453	0.4953	0.5127
M+1	120	0.036	0.0325	0.1198	-0.3461	0.0017		M+0	300	0.847	0.8446	0.0568	-0.2383	0.6774
M+2	120	0.003	0.0033	0.0007	0.0259	0		M+1	300	0.043	0.0442	0.0142	0.1192	2.9514
M+3	120	0.048	0.0414	0.4299	-0.6557	0.3045		M+2	300	0.11	0.1258	2.4984	1.5806	1.2449
M+0	150	0.901	0.9012	0.0005	0.0213	0.828
M+1	150	0.038	0.0342	0.142	-0.3768	0.0026
M+2	150	0.004	0.0052	0.0142	0.1193	0.0001
M+3	150	0.057	0.056	0.0099	-0.0994	0.5343
M+0	300	0.824	0.823	0.0108	-0.1038	0.5993
M+1	300	0.052	0.0493	0.0708	-0.2661	0.4775
M+2	300	0.016	0.0204	0.1917	0.4378	1.4052
M+3	300	0.108	0.1159	0.6207	0.7879	0.7574
